# Supplementary material for: Transcriptome Analyses Reveal the Aroma Terpeniods Biosynthesis Pathways of Primula forbesii Franch. and the Functional Characterization of the PfDXS2 Gene
Source: Int J Mol Sci. 2023 Aug 12;24(16):12730. doi: 10.3390/ijms241612730 (PMC10454305; doi:10.3390/ijms241612730)
Supplement: Supplementary file 1 [file ijms-24-12730-s001.zip]

Archive with 2 entries (2 files):
- Figure S.pdf
- Table S.xlsx
